# Supplementary material for: Prevalence and Associated Factors for Purchasing Antibiotics Without a Prescription Among Patients in Rural South Africa: Implications for Addressing Antimicrobial Resistance
Source: Antibiotics (Basel). 2025 Dec 16;14(12):1273. doi: 10.3390/antibiotics14121273 (PMC12729307; doi:10.3390/antibiotics14121273)
Supplement: Supplementary file 1 [file antibiotics-14-01273-s001.zip]

Archive with 1 entries (1 files):
- antibiotics-4010457-supplementary.pdf
